# Supplementary material for: Subcellular Compartmentalization of Glucose Mediated Insulin Secretion
Source: Cells. 2025 Jan 29;14(3):198. doi: 10.3390/cells14030198 (PMC11817236; doi:10.3390/cells14030198)
Supplement: Supplementary file 1 [file cells-14-00198-s001.zip]

Archive with 1 entries (1 files):
- cells-3380020-supplementary.pdf
